# Supplementary material for: Relationship Between Parapapillary Microvasculature Dropout and Visual Field Defect in Glaucoma: A Cross-Sectional OCTA Analysis
Source: J Clin Med. 2025 Sep 30;14(19):6936. doi: 10.3390/jcm14196936 (PMC12524885; doi:10.3390/jcm14196936)
Supplement: Supplementary file 1 [file jcm-14-06936-s001.zip]

Archive with 1 entries (1 files):
- jcm-3861994-supplementary.pdf
